# Supplementary material for: Radiotherapy or Surgery? Comparative, Qualitative Assessment of Online Patient Education Materials on Prostate Cancer
Source: Curr Oncol. 2021 Sep 6;28(5):3420–9. doi: 10.3390/curroncol28050296 (PMC8482178; doi:10.3390/curroncol28050296)
Supplement: Supplementary file 1 [file curroncol-28-00296-s001.zip]

Archive with 1 entries (1 files):
- curroncol-1298060-supplementary.pdf
